# Supplementary material for: Evaluating the risk factors for the development of benign disorders of defaecation: a surgical perspective
Source: Tech Coloproctol. 2023 Jul 27;27(10):847–57. doi: 10.1007/s10151-023-02843-w (PMC10484816; doi:10.1007/s10151-023-02843-w)
Supplement: Supplementary file 1 — Supplementary file1 (XLSX 111 KB) [file 10151_2023_2843_MOESM1_ESM.xlsx]

## Sheet: Participant demographics
Clinical role	Other	Years of Experience	Montlyh number of patients
			Chronic Constipation	Faecal Incontinence			Round 1	Surgeon	36	0.72			Years of Experience	Number of patients seen in an average month
GI physiologist		7	0	0				GI physiologist	3	0.06				Chronic Constipation	Faecal Incontinence
Surgeon		7	2	5				Physiotherapist	3	0.06		Mean	14	16.68	14.18
Surgeon		10	5	5				Specialist nurse	6	0.12		Median	14.5	15	10
Surgeon		11	5	1				Others	2	0.04		Min	2	0	0
Surgeon		15	5	4				Total	50			Q1	8	10	5
Surgeon		15	5	10								Q3	20	20	20
Surgeon		20	6	3			Round 3	Surgeon	5	0.555556		Max	30	80	80
Physiotherpist		8	8	2				GI physiologist	2	0.222222
Surgeon		2	10	5				Physiotherapist	0	0
Surgeon		3	10	10				Specialist nurse	1	0.111111
Surgeon		13	10	10				Others	1	0.111111
Physiotherpist		16	10	1				Total	9
Specialist nurse		20	10	10
Surgeon		20	10	10
Surgeon		21	10	5
Surgeon		22	10	20
Surgeon		25	10	15
Surgeon		25	10	10
Surgeon		2	12	12
Surgeon		6	12	12
Surgeon		7	12	8
Surgeon		7	12	5
Other	Urogynaecologist	26	12	15
Surgeon		7	15	4
Surgeon		7	15	15
Surgeon		8	15	15
Surgeon		10	15	5
Surgeon		12	15	10
Specialist nurse		19	15	6
Surgeon		20	15	10
Surgeon		21	15	3
Surgeon		7	20	5
Surgeon		9	20	25
Other	Radiologist	10	20	12
Surgeon		10	20	20
Surgeon		11	20	20
Surgeon		15	20	8
Surgeon		15	20	8
Surgeon		20	20	20
Specialist nurse		22	20	20
GI physiologist		30	20	20
GI physiologist		9	24	24
Physiotherpist		15	24	56
Specialist nurse		14	25	15
Surgeon		20	25	25
Surgeon		3	30	30
Specialist nurse		15	30	30
Surgeon		18	30	30
Surgeon		15	50	15
Specialist nurse		30	80	80

## Sheet: Supplementary Figure 1-4
On the 14th of June 2021, a database search for Delphi studies in the field of Coloproctology conducted from 2015 to 2021 identified 104 articles, of which 76 were included in the review.
The search terms used were (Delphi) AND ((anus OR rectum OR colon OR (faecal incontinence) OR constipation)).
Of the 28 articles that were excluded, 3 were duplicates, 1 was a non-English language article, 1 was not available in full-text, 20 were of incorrect subject and 3 were study protocols.
Most studies performed 2-3 rounds
Most studies modified items between rounds
Most studies defined consensus based on percentage agreement.
Other definitions of include variation coefficient, disagreement index, interquartile range, median scores

## Sheet: Supplementary Table 1
Supplementary Table 1. Additional risk factor items from comments
	Additional Risk Factor Items from Comments	Action
Faecal incontinence	Medications	New - to include in round 2
	Previous history of abdominal and/or pelvic surgery	New – not included as bowel resection already part of chronic diarrhoea
	C-section	New – not included
	Anal trauma/rape	New - to include in round 2
	Female circumcision	New – not included as rare
	Breech presentation	New - not to include as may be due to increased risk of requiring instrumental delivery/ protracted labour
	Connective tissue disorders (x2)	New – not included as related to evacuation disorder
	Hypermobility	New – not included, as related to evacuation disorder
	Recurrent external prolapse	Already included - evacuation disorder
	Ethnicity - Asian	Already included
	Obstetric injury (x3)	Already included
	Underlying health conditions	Already included
	Protracted labour	Already included
	Forceps more than ventouse	Already included - grouped as instrumental delivery
	Anxiety	Specified in psychiatric or behavioural disorders
	Radiotherapy to pelvis	Already part of conditions causing rectal inflammation
	Previous anal surgery	To be specified in surgical trauma
	Fistulotomy	To be specified in surgical trauma
	Episiotomy is known to be protective in instrumental delivery	To be clarified as episiotomy (without instrumental delivery)
	Neurological conditions e.g. spina bifida, MS	Spinal bifida included in spinal conditions (consensus at round 1), MS included in CNS conditions
	IBS and coeliac disease	IBS already specified in chronic diarrhoea, coeliac to be included
	Absent pelvic floor squeeze	Clinical finding rather than a risk factor
Constipation	Family history	New – to include in round 2
	History of childhood constipation	New – to include in round 2
	Body habitus (tall, slim built)	New – not included
	Opioids	Already included - medication section
	Depression	Already included - severe endogenous depression
	Antidepressants (x2)	Already included - medication section
	Antipsychotic (x2)	To be specified in anticholinergic agents
	Pregabalin (x2)	To be specified in anticholinergic agents

## Sheet: Supplementary Table 2
Supplementary Table 2. Evaluation of potential risk factors for faecal incontinence by Delphi rounds
			Round 1			Round 2			Round 3		Comments
		Not a Risk Factor	Co-Factor	Independent	Not a Risk Factor	Co-Factor	Independent	Not a Risk Factor	Co-Factor	Independent
Socio-demographic and lifestyle	Increasing age	2	38	60	-	16.1	83.9	-	-	-
	Extreme exercise	34	52	14	29	64.5	6.5	22	-	78	Change from intensive exercise
	Female sex	2	42	56	-	29	71	-	-	-
	Institutional living	10	56	34	-	90.3	9.7	-	-	-
	Dietary factors	4	58	38	-	87.1	12.9	-	-	-
	Obesity	14	52	34	16.1	64.5	19.4	0	86	14
	Excessive alcohol consumption	14	52	34	9.7	74.2	16.1	-	-	-
	Ethnicity	66	28	6	96.8	3.2	-	-	-	-
	Unemployment	66	28	6	90.3	9.7	-	-	-	-
	Low socioeconomic status	40	48	12	71	29	0	-	-	-
Obstetric	Third- or fourth-degree tear	0	4	96	-	-	-	-	-	-
	Instrumental delivery	2	6	92	-	-	-	-	-	-
	Prolonged second stage of labour	2	48	50		12.9	87.1	-	-	-
	Parity (versus nulliparity)	4	26	70	-	-	-	-	-	-
	Grand multiparity	2	26	72	-	-	-	-	-	-
	High birthweight babies	2	52	46	-	61.3	38.7	-	100	0
	Episiotomy, first- or second-degree tear	14	44	42	6.5	35.5	58.1	100	0	0	Mediolateral episiotomy is very different to midline in terms of OASIS risk. Type of episiotomy and 1st or 2nd degree tears are difficult to recall
Sphincteric	Surgical trauma such as haemorrhoidectomy or internal spincterotomy	0	32	68	-	6.5	93.5	-	-	-
	Anal trauma/rape (not consensual anal intercourse)*	-	-	-	0	12.9	87.1	-	-	-
	Atraumatic conditions such as scleroderma or oridiopathic internal sphincter atrophy	0	44	56	-	19.4	80.6	-	-	-
	Congenital conditions such as Hirschsprung's or anorectal agenesis	0	20	80	-	-	-	-	-	-
Extra-sphincteric	Pelvic radiotherapy	2	52	46	-	54.8	45.2	-	0	100	Change from conditions causing rectal inflammation
	Inflammatory bowel disease	-	-	-	-	-	-	0	0	100	Added in Round 3, split from conditions causing rectal inflammation
	Previuos rectal resection	-	-	-	-	-	-	0	0	100	Added in Round 3 as a risk factor for FI
	Evacuation disorders (obstructed defaecation)	0	60	40	-	64.5	35	-	11	89
	Peripheral nerve injuries such as cauda equina syndrome	0	16	84	-	-	-	-	-	-
	Chronic diarrhoea	0	46	54	-	19.4	80.6	-	-	-
	Spinal conditions such as spinal trauma	0	20	80	-	-	-	-	-	-
	Central nervous conditions such as stroke or multiple sclerosis	0	42	58	-	25.8	74.2	-	-	-
	Medications which may cause diarrhoea*	-	-	-	3.2	58.1	38.7	0	100	0
	Neurodiverse conditions**	-	-	-	-	-	-	0	100	0	Added in Round 3, split from psychiatric or behavioural disorders
	Diabetes mellitus	4	66	30	-	74.2	25.8	-	-	-
	Depressive disorders	4	56	40	-	58.1	41.9	100	0	0	Changed from psychiatric or behavioural disorders, neurodiverse considered separate
* added following Round 1
** added following Round 3

## Sheet: Supplementary Table 3
Supplementary Table 3. Evaluation of potential risk factors for chronic constipation by Delphi rounds
			Round 1			Round 2			Round 3		Comments
		Not a Risk Factor	Co-Factor	Independent	Not a Risk Factor	Co-Factor	Independent	Not a Risk Factor	Co-Factor	Independent
Socio-demographic and lifestyle	Poor diet	0	34	66	-	9.7	90.3	-	-	-
	Female sex	12	42	46	16.1	45.2	38.7	0	13	88
	Increasing age	16	38	46	6.5	58.1	35.5	-	100	0
	Shift-work	16	58	26	9.7	87.1	3.2	-	-	-
	Obesity	8	58	34	-	83.9	16.1	-	-	-
	Lack of exercise	2	52	46	-	80.6	19.4	-	-	-
	Low socioeconomic status	22	58	20	19.4	80.6	0	-	-	-
	Institutional living	6	52	42	-	67.7	32.3	-	78	22
	Ethnicity	60	30	10	87.1	12.9	-	-	-	-
	Unemployment	42	48	10	58.1	41.9	-	71	29	-
Medical history	Metabolic conditions such as hypercalcaemia	6	52	42	-	38.7	61.3	-	0	100
	Connective tissue diseases such as scleroderma	10	46	44	-	51.6	48.4	-	11	89
	Ehlers-Danlos syndrome or joint hypermobility syndrome	0	42	58	-	16.1	83.9	-	-	-
	Hypothyroidism	6	40	54	-	29	71	-	-	-
	History of childhood constipation*	-	-	-	0	22.6	77.4	-	-	-
	Diabetes mellitus	30	62	8	16.1	83.9	-	-	-	-
	Pregnancy	10	46	44	-	71	29	-	-	-
	Family history of constipation*	-	-	-	19.4	67.7	12.9	100	-	-
Neurological conditions	Multiple sclerosis	4	28	68	-	6.5	93.5	-	-	-
	Degenerative central nervous system conditions such as Parkinson's disease	2	22	76	-	-	-	-	-	-
	Peripheral nerve injuries such as cauda equina syndrome	0	24	76	-	-	-	-	-	-
	Spinal cord disorders such as spinal trauma	0	26	74	-	-	-	-	-	-
	Cognitive impairment (any cause)	2	46	52	-	61.3	38.7	-	78	22	Neurodiverse separate
	Previous stroke	2	56	42	-	77.4	22.6	-	-	-
Mental helath	Eating disorders	2	38	60	-	6.5	93.5	-	-	-
	History of abuse (sexual, physical, or neglect)	0	36	64	-	9.7	90.3	-	-	-
	Neurodiverse conditions**	-	-	-	-	-	-	-	22	78	Added in Round 3, split from cognitive impairment
	Severe endogenous depression	4	58	38	-	87.1	12.9	-	-	-
Surgical history	Previous rectal resection	20	30	50	6.5	45.2	48.4	0	44, 0	56, 100	Change from low anterior resection, add as risk factor for FI
	Previous reconstructive surgery for Hirschsprung's or congenital anorectal malformation	4	22	74	-	-	-	-	-	-
	Previous gynaecological surgery	14	44	42	3.2	67.7	29	-	78	22	Change from pelvic surgery as distinctively different from rectal surgery
	Previous abdominal surgery such as appendicectomy, cholecystectomy	52	38	10	61.3	38.7	-	89	11	-
Medications	Anticholinergic agents	4	50	46	-	35.5	64.5	-	0	100	Need to identify specific medications from the anticholinergic burden
	Opioid analgesia	0	12	88	-	-	-	-	-	-
	Calcium channel blockers	20	56	24	16.1	80.6	3.2	-	-	-
	5-HT3 receptor antagonist	24	46	30	19.4	74.2	6.5	-	-	-
	Bile acid sequestrants	26	46	28	22.6	71	6.5	-	-	-
	Cation-containing agents	30	44	26	12.9	71	16.1	-	-	-
* added following Round 1
** added following Round 3

## Sheet: Supplementary Table 4
Supplementary Table 4. Mean importance score for independent risk factors for faecal incontinence
Independent Risk Factors for Faecal Incontinence	Mean	Standard deviation
Third- or fourth-degree tear	8.875	1.56593
Instrumental delivery	8.46667	1.57538
Grand multiparity	8	1.63299
Congenital conditions, e.g., Hirschsprung's	7.76087	2.33033
Female sex	7.5814	2.04977
Peripheral nerve injuries, e.g., cauda equina	7.54348	1.69583
Anal trauma/rape	7.53333	1.81437
Chronic diarrhoea	7.425	2.37387
Increasing age	7.40909	2.13844
Spinal conditions, e.g., spinal trauma	7.29167	1.92363
Surgical trauma e.g., haemorrhoidectomy	7.21277	2.1663
Prolonged second stage of labour	7.12195	1.7058
Parity (versus nulliparity)	7.06818	2.15015
Evacuation disorders (obstructed defaecation)	7.06818	1.71719
Central nervous system conditions, e.g., stroke or multiple sclerosis	6.90698	2.13602
Radiotherapy	6.76923	2.34478
Inflammatory bowel disease	6.76923	2.34478
Atraumatic conditions, e.g., scleroderma	6.63636	2.04702
Extreme exercise	4.35484	2.25903
Previous rectal resection*	not available	not available

## Sheet: Supplementary Table 5
Supplementary Table 5. Mean importance score for independent risk factors for chronic constipation
Independent Risk Factors for Chronic Constipation	Mean	Standard deviation
Opioid analgesia	7.86957	2.05057
Eating disorders	7.79545	1.71965
History of abuse	7.70213	1.8872
Poor diet	7.55556	1.76527
Reconstructive surgery for congenital malformations	7.46667	2.12774
Spinal cord disorders, e.g., spinal trauma	7.42222	1.76441
Peripheral nerve injuries, e.g., cauda equina syndrome	7.22222	1.89364
History of childhood constipation	7.18519	1.52005
Ehlers-Danlos syndrome or joint hypermobility	7.15909	1.84193
Degenerative CNS conditions, e.g., Parkinson's disease	7.08889	1.92852
Multiple sclerosis	6.91111	2.04297
Neurodiverse conditions	6.70732	2.11239
Female sex	6.59524	2.02496
Hypothyroidism	6.39024	2.28996
Connective tissue disease such as scleroderma	6.07	2.30641
Anticholinergic agents	6.04878	2.12075
Metabolic conditions such as hypercalcaemia	5.90244	2.25616
Previous rectal resection	5.75	2.46774
